# Supplementary material for: Molecular Dynamics of CYFIP2 Protein and Its R87C Variant Related to Early Infantile Epileptic Encephalopathy
Source: Int J Mol Sci. 2022 Aug 5;23(15):8708. doi: 10.3390/ijms23158708 (PMC9368851; doi:10.3390/ijms23158708)
Supplement: Supplementary file 1 [file ijms-23-08708-s001.zip]

Archive with 1 entries (1 files):
- ijms-1765190-supplementary.pdf
